# Supplementary material for: Inter-System Variability of Eight Different Handheld Ultrasound (HHUS) Devices—A Prospective Comparison of B-Scan Quality and Clinical Significance in Intensive Care
Source: Diagnostics (Basel). 2023 Dec 26;14(1):54. doi: 10.3390/diagnostics14010054 (PMC10795594; doi:10.3390/diagnostics14010054)
Supplement: Supplementary file 1 [file diagnostics-14-00054-s001.zip]

Archive with 1 entries (1 files):
- diagnostics-2790257-supplementary.pdf
